# Supplementary material for: Melatonin Treatment Improves Postharvest Preservation and Resistance of Guava Fruit (Psidium guajava L.)
Source: Foods. 2022 Jan 19;11(3):262. doi: 10.3390/foods11030262 (PMC8834009; doi:10.3390/foods11030262)
Supplement: Supplementary file 1 [file foods-11-00262-s001.zip]

Archive with 3 entries (2 files):
- Supplemental files/
- Supplemental files/Figure S1.ppt
- Supplemental files/Supplemental Table.xlsx
