# Supplementary material for: Melatonin Treatment Improves Postharvest Preservation and Resistance of Guava Fruit (Psidium guajava L.)
Source: Foods. 2022 Jan 19;11(3):262. doi: 10.3390/foods11030262 (PMC8834009; doi:10.3390/foods11030262)
Supplement: Supplementary file 1 [file foods-11-00262-s001.zip › Supplemental files/Supplemental Table.xlsx]

## Sheet: Fruit firmness
	Control		100μmol L-1		400μmol L-1		600μmol L-1
Storage time (d)	Mean	SD	Mean	SD	Mean	SD	Mean	SD
0	73.6622	1.7129	73.6622	1.7129	73.6622	1.7129	73.6622	1.7129
3	56.6911	1.5244	67.8278	1.1638	66.3033	0.8599	64.6656	1.4744
6	57.2978	2.1165	65.5722	2.6026	64.58	0.3768	59.5167	3.1527
8	52.0022	2.5832	63.6111	2.386	65.0267	1.0535	58.6033	0.159
11	49.0267	0.414	51.6333	2.5199	49.5611	0.8938	59.25	1.3414
13	28.6933	1.2859	31.6922	0.6135	34.4456	3.3084	44.2822	1.0024

## Sheet: respiration rate
	Control		100μmol L-1		400μmol L-1		600μmol L-1
Storage time (d)	Mean	SD	Mean	SD	Mean	SD	Mean	SD
0	14.7933	0.2992	14.7933	0.2992	14.7933	0.2992	14.7933	0.2992
3	16.7017	0.1135	15.7023	0.4378	17.7257	0.5987	14.3423	0.4141
6	24.0037	0.5858	24.1287	0.3693	22.4027	1.0136	23.009	1.0035
8	17.3817	0.4676	16.2693	0.2558	20.2297	0.4221	24.795	1.163
9	14.2933	0.0448	16.0167	0.2801	19.38	1.0653	20.6867	1.2728

## Sheet: color index
		Control		100μmol L-1		400μmol L-1		600μmol L-1
	Storage time (d)	Mean	SD	Mean	SD	Mean	SD	Mean	SD
h	0	108.547	0.8593	108.547	0.8593	108.547	0.8593	108.547	0.8593
	3	104.507	1.0275	105.323	0.5429	105.23	0.7966	104.327	1.0767
	6	101.85	0.7802	101.123	0.7856	103.05	1.3421	101.747	0.3959
	8	99.2233	0.8904	100.497	0.1272	102.263	0.6984	102.097	0.7698
	11	95.1133	1.5623	94.8367	2.1673	96.7033	1.1241	99.9633	1.6165
	13	89.8633	0.9316	92.5067	1.4228	95.8467	0.9544	99.5867	0.9631
L	0	60.9833	1.4145	60.9833	1.4145	60.9833	1.4145	60.9833	1.4145
	3	64.5167	1.8497	65.0033	0.9998	63.67	0.4508	67.1633	1.708
	6	68.96	0.7484	69.8067	0.7344	66.8433	0.4775	69.7667	0.8137
	8	71.6067	0.6763	66.9167	0.6362	69.32	1.4245	70.1567	0.0536
	11	70.9167	0.2621	69.2967	1.0137	70.9833	1.5734	69.7933	0.2729
	13	72.4667	1.0011	72.7067	2.2862	70.2467	1.6278	69.9133	1.2935
C	0	35.64	0.7908	35.64	0.7908	35.64	0.7908	35.64	0.7908
	3	37.7067	1.0004	37.9133	0.3317	37.84	0.4215	38.96	0.2335
	6	39.95	0.7457	39.7867	1.0181	38.4567	1.2253	39.16	0.8353
	8	38.8967	0.6827	37.8967	0.1139	38.28	0.347	39.2833	1.2199
	11	40.1867	1.1066	41.6467	0.285	39.6267	0.9311	38.9167	0.3267
	13	44.17	1.5417	42.9933	1.164	41.42	1.0244	39.9133	0.0273

## Sheet: TSS
	Control		100μmol L-1		400μmol L-1		600μmol L-1
Storage time (d)	Mean	SD	Mean	SD	Mean	SD	Mean	SD
0	7.1444	0.0222	7.1444	0.0222	7.1444	0.0222	7.1444	0.0222
3	7.1	0.0577	7.2	0.0577	7.3	0.0577	7.3333	0.0333
6	7.9333	0.0333	7.9	0	7.4	0	7.3667	0.0333
8	7.8	0.0577	7.6	0.1	7.7333	0.0667	7.9	0.0577
11	7.6333	0.0333	7.5333	0.1333	8	0.0577	8.0333	0.0333
13	7.3667	0.0333	7.5667	0.0333	7.3667	0.0333	7.5	0.0577

## Sheet: Disease index
	Control		100μmol L-1		400μmol L-1		600μmol L-1
Storage time (d)	Mean	SD	Mean	SD	Mean	SD	Mean	SD
3	0.5567	0.5567	0	0	0	0	0	0
6	2.2233	0.5533	1.11	1.11	0	0	0.5567	0.5567
8	3.3333	0.9613	1.6667	0.9613	2.2233	0.5533	0.5567	0.5567
9	4.4433	0.5567	2.2233	0.5533	2.2233	0.5533	1.11	1.11
10	5	0.9642	3.3333	0.9613	2.7767	0.5533	1.11	1.11
11	7.2233	0.5533	5	1.9226	3.3333	0.9613	2.78	1.11
13	9.4433	1.1133	7.2233	0.5533	5.5567	0.5567	3.89	1.4703

## Sheet: Disease incidence
	Control		100μmol L-1		400μmol L-1		600μmol L-1
Storage time (d)	Mean	SD	Mean	SD	Mean	SD	Mean	SD
3	2.2233	2.2233	0	0	0	0	0	0
6	8.89	2.22	4.4467	2.2233	0	0	2.2233	2.2233
9	11.11	2.22	6.67	0	8.89	2.22	2.2233	2.2233
10	13.33	0	6.67	0	11.11	2.22	2.2233	2.2233
11	17.7767	2.2233	11.11	2.22	11.11	2.22	6.67	0
13	20	0	13.33	0	11.11	2.22	6.67	0

## Sheet: TA
	Control		100μmol L-1		400μmol L-1		600μmol L-1
Storage time (d)	Mean	SD	Mean	SD	Mean	SD	Mean	SD
0d	0.3238	0.0059088	0.3238	0.0059088	0.3238	0.0059088	0.3238	0.0059088
3	0.239	0.0080524	0.3015	0.0038682	0.297	0.0112	0.3216	0.0169
6	0.2278	0.0038682	0.2256	0.0022333	0.2434	0.0022333	0.2401	0.0048521
8	0.2144	0.0102	0.2144	0.0038682	0.2436	0.0029418	0.2354	0.0029418
11	0.1747	0.001453	0.1713	0.0034801	0.1737	0.0059255	0.191	0.0065064
13	0.132	0.002	0.134	0.002	0.1643	0.0168	0.179	0.0035119

## Sheet: Browning index
	Control		100μmol L-1		400μmol L-1		600μmol L-1
Storage time (d)	Mean	SD	Mean	SD	Mean	SD	Mean	SD
3d	8.3333	0.9613	5.5533	1.4697	3.3333	0.9613	3.3333	0.9613
6	8.89	1.11	6.11	1.4703	3.3333	0.9613	5.5567	0.5567
8	13.3333	0.9613	9.4433	1.1133	8.89	1.11	7.7767	0.5533
10	16.6667	0.9613	13.3333	2.5477	10	0.9642	8.3333	0.9613
12	18	1.1689	14.5567	1.5545	12.2233	2.2233	10	0.9642

## Sheet: PAL activity
	Control		600μmol L-1
Storage time (d)	Mean	SD	Mean	SD
0	2.0167	0	2.0167	0
3	2.1533	0.0504	2.1933	0.0884
6	2.3633	0.0318	2.4033	0.0498
8	2.3267	0.0167	2.6533	0.1185
11	2.46	0.04	2.98	0.0529
13	2.92	0.1159	3.3067	0.0167
15	2.52	0.0529	3.2867	0.0318

## Sheet: GR activity
	Control		600μmol L-1
Storage time (d)	Mean	SD	Mean	SD
0	13.1022	0.5955	13.1022	0.5955
3	13.6978	0.5955	13.1022	0.5955
6	14.8889	0.5956	13.6978	0.5955
8	20.2489	1.5757	16.6756	0.5956
11	16.6756	0.5956	19.0578	1.1911
13	7.7422	0.5955	11.9111	0.5956
15	4.1689	0.5956	5.9556	0.5956

[truncated: 16 more sheets: SOD activity, CAT activity, APX activity, MDA activity, T-AOC, H2O2, ASA, C4H activity, β 1-3GA , Chitinase, O2-, Flavonoids, LPS activity, PLD activity, 4CL, LOX]
